# Supplementary material for: Facemask-wearing behavior to prevent COVID-19 and associated factors among public and private bank workers in Ethiopia
Source: PLoS One. 2021 Dec 1;16(12):e0259659. doi: 10.1371/journal.pone.0259659 (PMC8635365; doi:10.1371/journal.pone.0259659)
Supplement: S1 Dataset — (XLSX) [file pone.0259659.s003.xlsx]

## Sheet: Sheet1
id	branch	sex	age	educatio	income	marital	experien	family	child	>65 years	posters	wear facemask	feelvulnerable	fear of COVID-19	perceive the consequence of getting the diseases	know someone who had test results positive	know someone dead from COVID-19	travel history	money counitng techniques	is wearing facemask comfortable	does wearing facemask interefer communication	does wearing facemask put mark on face	training on covid19	Health information about covid-19	attitude	knowledge
1	1	2	32	3	15000	1	8	2	0	0	0	0	1	0	1	1	0	0	4	0	1	0	0	1	1	1
2	1	1	30	3	13000	2	8	3	1	0	0	1	1	1	1	0	0	0	2	0	1	1	0	1	1	1
3	1	1	32	3	13000	2	9	6	1	1	0	1	1	1	1	0	1	1	2	1	1	0	0	1	1	1
4	1	1	26	1	5500	1	3	2	0	0	0	1	0	0	1	0	0	0	2	0	1	1	0	1	0	0
5	1	2	27	2	10000	2	2	6	0	1	0	1	1	1	1	1	1	0	4	0	1	0	0	1	1	1
6	1	1	36	3	13000	2	15	6	1	1	0	1	1	1	1	1	1	0	2	1	1	1	1	1	1	1
7	1	1	34	1	6000	2	6	3	0	1	0	0	1	1	1	1	1	0	3	0	1	1	0	1	1	0
8	1	1	32	2	9800	2	5	6	1	0	0	1	0	1	1	1	0	0	3	0	1	1	0	1	1	1
9	2	1	28	3	15000	2	6	6	1	1	0	0	1	1	1	0	0	0	3	0	1	1	0	1	1	1
10	2	1	36	3	12000	2	11	2	0	0	0	1	1	1	1	0	0	0	2	0	0	1	0	1	1	1
11	2	2	32	3	13000	2	13	3	1	1	0	0	1	1	1	1	1	0	1	0	0	0	0	1	0	1
12	1	2	28	1	6000	1	3	1	0	0	0	0	1	1	1	1	1	0	2	0	1	1	1	1	0	0
13	1	1	23	1	5000	1	2	1	0	0	0	0	1	1	1	1	1	0	1	0	1	1	0	1	1	1
14	1	2	31	2	15000	2	10	6	1	1	0	0	0	1	1	0	0	0	2	0	1	1	0	1	1	1
15	1	1	26	3	15000	1	4	1	0	0	0	1	1	1	1	1	1	0	2	1	1	0	0	1	1	1
16	1	2	34	3	24000	1	8	6	1	0	0	0	1	1	1	0	0	0	2	0	1	1	0	1	1	1
17	1	2	34	2	15000	1	9	5	1	1	0	0	1	0	0	1	1	0	3	0	0	0	0	1	1	1
18	1	2	25	1	6000	2	2	6	1	0	0	1	0	1	1	1	1	0	2	1	1	1	0	1	0	1
19	1	1	24	1	5000	1	1	1	0	0	0	0	0	1	1	0	1	0	2	1	1	0	1	0	0	1
20	1	1	25	2	9881	1	2	1	0	0	0	0	0	1	1	0	1	0	3	1	1	0	1	0	0	1
21	1	1	32	2	9881	2	1	2	1	1	0	0	0	1	1	0	0	0	2	0	1	0	0	1	1	1
22	2	1	34	2	9881	2	1	2	1	1	0	0	0	1	1	0	0	0	2	0	1	0	0	1	1	1
23	2	2	31	3	13180	2	3	6	1	0	0	0	0	1	1	0	0	0	2	0	1	0	0	0	1	1
24	2	1	33	2	9881	1	1	3	1	1	0	1	1	1	1	1	1	0	2	0	1	1	0	1	1	1
25	2	1	63	3	16000	3	3	4	0	0	0	1	0	1	1	0	0	1	2	0	1	1	0	0	0	1
26	1	1	36	1	5500	1	3	6	0	0	0	1	0	1	1	0	0	0	3	1	1	0	0	1	0	0
27	1	2	29	1	5000	1	3	2	1	0	0	0	1	1	1	1	1	0	3	0	1	1	0	1	0	1
28	1	2	29	2	9881	1	1	5	1	0	0	0	0	1	0	1	1	0	1	0	1	1	0	1	1	1
29	2	1	34	3	25000	2	14	6	1	0	0	1	0	0	0	1	0	0	2	0	1	1	0	1	1	1
30	2	1	35	3	12000	2	6	6	0	0	0	0	1	0	0	1	1	0	2	1	0	1	1	0	0	1
31	2	1	27	3	12300	2	5	6	1	0	0	0	1	1	1	1	1	1	1	0	1	1	1	1	1	1
32	2	2	35	2	12000	2	12	6	1	0	0	1	0	1	1	1	0	1	3	1	1	0	0	1	1	1
33	2	1	33	2	12000	2	5	4	0	0	0	1	1	1	1	1	1	0	2	1	1	1	0	1	1	1
34	1	1	21	1	5000	1	1	1	0	0	0	0	1	0	0	0	0	1	2	0	0	0	0	0	0	0
35	1	1	55	3	15000	2	8	6	1	1	0	1	1	1	0	0	1	0	1	0	0	1	0	1	0	0
36	1	1	36	2	9800	1	7	2	0	0	0	0	1	0	0	0	0	0	3	0	0	0	0	1	0	1
37	1	2	28	3	13000	2	6	6	0	1	0	0	1	1	1	1	0	0	3	0	1	1	0	1	1	1
38	1	1	55	3	13000	2	22	6	1	0	0	1	1	0	1	0	0	0	3	1	0	0	0	1	1	1
39	2	2	28	3	15000	1	5	4	1	0	0	1	1	0	1	1	0	0	2	0	1	1	0	1	1	1
40	2	1	29	1	5000	2	4	6	1	0	0	0	1	0	0	0	0	0	2	0	0	0	0	0	0	1
41	2	2	26	1	6000	2	9	6	1	0	0	1	1	1	1	0	0	0	3	0	1	0	0	1	1	1
42	2	1	40	1	5000	2	4	4	0	0	1	1	1	0	1	0	0	0	2	1	1	1	0	1	1	1
43	1	1	35	1	5000	2	4	3	0	1	1	1	0	0	1	0	0	0	1	0	1	0	0	1	1	1
44	1	2	36	1	6500	3	4	5	1	0	1	1	0	0	0	0	0	0	1	1	0	1	0	1	1	1
45	1	1	40	3	15000	2	10	7	1	0	1	1	0	0	0	0	1	0	2	1	1	1	0	1	1	1
46	1	2	35	2	12000	2	6	4	1	0	1	1	0	0	0	0	1	0	2	1	1	1	0	1	1	1
47	1	1	45	1	5000	2	1	2	0	0	0	1	1	0	0	0	0	0	2	0	1	0	0	1	0	0
48	1	2	27	1	5000	2	7	3	1	0	0	1	0	1	1	1	0	0	2	1	1	1	0	1	1	1
49	1	1	26	1	5100	1	1	1	0	0	0	1	1	0	1	0	0	0	2	1	0	0	0	1	0	1
50	1	1	24	1	6000	1	1	4	1	1	0	0	1	1	1	0	0	0	2	1	0	0	0	1	1	1
51	1	1	29	3	13000	1	6	1	0	0	0	1	1	1	1	0	0	0	3	0	1	1	1	1	0	1
52	1	1	28	2	8500	2	2	3	1	1	0	1	0	0	1	0	0	0	2	0	0	1	0	1	1	1
53	1	1	26	1	5500	1	2	2	0	1	0	0	1	1	1	0	0	0	2	1	0	1	0	1	1	1
54	1	1	26	1	6542	1	1	7	1	1	0	1	1	1	1	0	0	0	1	0	1	1	0	1	0	1
55	1	1	43	3	13000	1	3	5	1	1	0	0	1	1	1	0	0	0	2	0	1	0	0	1	1	1
56	1	2	26	2	10000	2	4	7	1	1	0	1	1	1	1	0	1	0	2	1	1	0	0	1	1	1
57	1	2	25	1	6000	1	3	1	0	0	0	1	1	1	1	1	0	0	2	0	1	1	0	1	1	1
58	1	2	35	2	15000	1	3	2	0	0	0	1	1	1	1	0	1	0	2	0	0	0	0	1	1	1
59	2	1	33	3	18000	2	5	10	1	1	0	0	1	1	1	1	1	0	2	0	1	1	1	1	1	1
60	2	1	35	2	13250	2	3	3	1	0	0	1	1	1	1	0	0	0	2	0	0	0	0	0	1	1
61	2	1	37	2	15420	2	6	4	1	1	0	1	0	1	1	0	0	0	2	0	1	1	0	1	1	1
62	1	1	45	2	14522	2	9	5	1	0	0	0	1	1	1	1	1	0	1	0	1	1	0	1	0	0
63	2	2	33	2	9000	2	4	4	1	0	0	1	0	0	0	1	0	0	2	0	1	1	0	1	1	1
64	2	1	47	3	21451	2	10	7	1	0	0	1	0	0	1	0	1	0	1	0	1	1	0	1	0	1
65	2	2	29	1	5000	1	3	1	0	0	0	0	0	0	1	1	0	0	1	0	1	1	0	1	0	1
66	1	2	21	1	5500	1	2	1	0	0	1	0	1	1	1	1	0	0	3	1	0	1	0	1	0	1
67	1	2	45	3	20000	3	12	5	1	0	1	1	1	1	1	1	1	0	1	1	1	1	1	1	1	1
68	1	1	45	2	12000	2	5	7	1	0	1	0	1	1	1	0	1	0	2	0	1	1	0	1	0	1
69	2	1	50	3	20000	2	12	7	0	0	1	1	1	1	1	1	1	0	3	1	0	0	1	1	1	1
70	2	2	25	1	6000	2	3	2	0	0	1	1	1	1	1	1	1	0	1	0	1	1	0	1	0	1
71	2	2	30	2	12541	2	4	4	0	0	0	0	0	0	0	0	0	1	4	0	1	1	0	1	0	1
72	1	1	29	2	14500	1	2	1	0	0	0	0	1	1	1	0	0	0	1	1	0	1	0	1	0	1
73	1	1	29	2	12000	1	2	1	0	0	0	0	1	1	1	1	0	0	4	0	0	0	0	1	0	1
74	2	2	23	1	5000	1	6	5	1	0	0	1	1	1	1	0	0	0	2	0	0	1	0	1	1	1
75	1	1	25	2	8900	1	2	3	1	0	0	0	0	0	0	0	0	0	4	0	1	1	0	1	0	0
76	2	1	27	1	8900	1	1	5	1	0	1	0	0	0	1	0	0	0	1	0	1	1	0	1	0	1
77	2	2	29	2	9500	1	4	5	1	0	1	0	0	0	1	0	0	0	1	0	1	1	0	1	0	1
78	1	1	31	1	8500	1	4	5	1	0	1	0	0	0	1	0	0	0	1	0	1	1	0	1	0	1
79	2	1	27	1	9540	1	3	5	0	0	1	0	0	0	1	0	0	0	1	0	1	1	0	1	0	1
80	1	1	29	2	10000	1	6	6	1	0	0	0	0	0	1	0	0	0	1	0	1	1	0	1	0	1
81	1	2	34	3	20000	2	6	7	0	0	1	1	1	1	1	1	1	0	4	1	0	0	0	1	0	1
82	2	2	35	3	21000	2	5	7	1	0	1	1	1	1	1	1	1	0	4	1	0	0	0	1	0	1
83	2	2	39	3	15000	2	7	7	0	0	1	1	1	1	1	1	1	0	4	1	0	0	0	1	0	1
84	1	1	35	3	20000	2	8	7	1	0	1	1	1	1	1	1	1	0	4	1	0	0	0	1	0	1
85	1	2	35	3	16000	2	5	5	0	0	0	1	1	1	1	1	1	0	4	1	0	0	0	1	0	1
86	2	2	27	1	5500	1	2	6	0	0	1	1	0	1	1	1	1	0	2	1	1	1	0	1	1	1
87	2	2	29	1	5000	1	2	6	1	0	1	0	0	1	1	1	1	0	2	1	1	1	0	1	0	1
88	2	2	27	1	6500	1	2	6	1	0	1	1	0	1	1	1	1	0	2	1	1	1	0	1	1	1
89	1	2	27	1	5000	1	2	6	0	0	1	1	0	1	1	1	1	0	2	1	1	1	0	1	1	1
90	1	2	28	2	10000	1	2	5	0	0	1	1	0	1	1	1	1	0	2	1	1	1	0	1	1	1
91	2	1	37	2	9000	2	4	4	1	1	1	1	0	1	1	0	0	0	3	0	1	1	0	1	1	1
92	1	1	37	2	10000	2	4	6	1	1	1	1	0	1	1	0	0	0	3	0	1	1	0	1	1	1
93	1	1	43	2	8017	2	4	4	1	0	1	1	0	1	1	0	0	0	3	0	1	1	0	1	1	1
94	1	1	39	2	9054	2	4	4	0	0	1	1	0	1	1	0	0	0	3	0	1	1	0	1	1	1
95	1	1	37	2	9800	2	4	4	1	0	1	1	0	1	1	0	0	0	3	0	1	1	0	1	1	1
96	1	1	37	2	8017	2	4	4	1	0	1	1	0	1	1	0	0	0	3	0	1	1	0	1	1	1
97	1	1	45	3	15000	2	9	6	0	0	1	1	0	1	1	0	0	0	3	0	1	1	0	1	1	1
98	1	2	35	2	6500	2	1	4	1	1	1	1	0	1	1	0	0	0	3	0	1	1	0	1	1	1
99	2	2	35	2	9000	1	3	4	1	1	1	1	0	1	1	0	0	0	3	0	1	1	0	1	1	1
100	1	1	37	2	10000	2	4	5	1	0	1	1	0	1	1	0	0	0	3	0	1	1	0	1	1	1
101	1	2	25	1	5000	1	2	5	1	0	0	0	1	1	1	0	1	0	2	1	0	0	0	1	1	1
102	2	2	29	1	5000	2	2	5	0	0	0	0	1	1	1	0	0	0	2	1	0	0	0	1	1	1
103	2	2	35	1	5500	2	2	5	1	0	0	0	1	1	1	0	1	0	2	1	0	0	0	1	1	1
104	2	1	29	3	14450	2	6	6	0	0	0	1	0	1	1	1	0	0	2	1	1	1	0	1	1	1
105	1	1	29	3	14450	2	6	3	1	0	0	1	0	1	1	1	0	0	2	1	1	1	0	1	1	1
106	1	1	29	3	13000	1	7	1	0	0	0	1	0	0	1	0	0	0	2	1	0	0	0	1	1	1
107	2	1	27	3	12000	1	7	3	1	0	0	1	0	0	1	0	0	0	2	1	0	0	0	1	1	1
108	2	1	29	2	12000	2	5	4	1	0	0	0	1	0	1	0	1	0	2	0	0	1	0	0	1	1
109	2	1	29	3	14000	2	5	4	0	0	0	0	1	0	1	0	1	0	2	0	0	1	0	1	1	1
110	2	1	37	2	12000	2	3	3	1	0	0	1	1	1	1	0	0	0	2	0	1	0	0	1	1	1
111	1	1	25	1	6565	2	2	2	0	0	0	1	1	1	1	0	0	0	2	0	1	0	0	1	1	1
112	1	1	26	2	10000	2	5	2	0	1	0	0	1	1	1	1	1	0	3	0	1	1	0	1	0	1
113	1	1	26	2	10000	2	5	2	0	0	0	0	1	1	1	1	1	0	4	0	1	1	0	1	0	1
114	2	1	23	1	6500	1	2	7	1	1	0	0	0	1	1	0	0	0	2	0	1	0	0	1	1	1
115	2	1	23	1	7000	2	7	7	1	1	0	0	0	1	1	1	0	0	2	0	1	0	0	1	1	1
116	1	2	23	1	6500	1	2	3	1	1	0	1	0	1	0	0	0	0	2	0	1	0	0	1	1	1
117	1	1	26	2	10000	2	5	2	0	0	0	0	1	1	1	1	1	0	4	0	1	1	0	1	0	1
118	1	2	26	2	10000	2	5	2	0	0	0	1	1	1	1	1	1	0	3	0	1	1	0	1	0	1
119	1	1	25	2	12000	1	4	5	1	0	0	0	0	1	0	0	0	0	2	0	1	0	0	1	1	1
120	1	2	27	2	13000	1	3	3	1	0	0	0	0	1	0	1	1	0	2	0	1	0	0	1	1	1
121	1	1	38	3	13900	2	1	4	1	0	1	0	0	0	0	1	1	0	3	0	1	1	0	0	1	1
122	1	2	32	3	14000	2	2	4	0	0	0	0	1	1	1	1	1	0	1	0	1	0	0	0	1	1
123	2	1	38	3	13900	2	1	4	1	0	0	1	1	1	1	1	1	0	2	0	0	1	0	0	1	1
124	1	1	28	1	6500	1	4	1	0	0	0	1	0	1	1	1	1	0	2	0	1	1	0	1	1	1
125	1	1	28	1	6500	1	4	1	0	0	0	1	0	1	1	1	1	0	2	0	1	1	0	1	1	1
126	1	2	33	2	9300	2	2	3	1	0	0	0	1	1	0	0	0	0	1	0	1	1	0	1	0	1
127	1	2	33	2	9300	2	2	3	1	0	0	1	1	1	0	0	0	0	1	0	1	1	0	1	0	1
128	1	2	35	2	10000	2	3	3	0	0	0	0	1	1	0	0	0	0	1	0	1	1	0	1	0	1
129	1	1	33	2	10000	2	2	5	1	0	0	0	0	0	0	0	0	0	4	0	1	1	0	1	0	1
130	1	1	33	2	10000	2	2	6	1	0	0	0	0	0	0	0	0	0	4	0	1	1	0	1	0	1
131	1	1	35	3	12000	2	3	5	1	1	0	0	0	0	0	0	0	0	4	0	1	1	0	1	0	1
132	1	1	30	3	13163	2	5	7	1	1	0	1	0	0	1	1	1	0	4	1	0	0	0	1	1	1
133	1	1	30	3	13163	2	5	7	0	0	0	1	0	0	1	1	1	0	4	1	1	0	0	0	1	1
134	2	1	30	3	13163	2	5	6	0	1	0	1	0	0	1	1	1	0	4	1	1	0	0	1	1	1
135	2	1	30	3	13163	2	5	7	0	1	0	1	0	0	1	1	1	0	4	1	1	0	0	0	1	1
136	1	1	50	3	12000	2	10	5	1	1	0	0	1	1	1	1	1	0	2	1	1	1	0	1	1	0
137	1	1	50	3	12000	2	10	6	1	1	0	0	1	1	1	1	1	0	2	1	1	1	0	1	1	1
138	1	1	45	3	12000	2	10	5	0	0	0	0	1	1	1	1	1	0	2	1	1	1	0	1	1	1
139	1	1	50	3	12000	2	10	5	1	0	0	0	1	1	1	1	1	0	2	1	1	1	0	1	1	1
140	1	2	40	3	12000	2	8	4	1	0	0	1	1	1	1	1	1	0	2	1	1	1	0	1	1	1
141	1	2	42	3	14000	3	15	3	1	0	0	0	0	1	1	0	1	0	3	1	1	0	1	0	0	1
142	1	2	42	3	14000	3	15	3	1	0	0	1	0	1	1	0	1	0	3	0	1	1	0	1	0	0
143	2	2	40	3	16000	3	16	3	1	0	0	1	0	1	1	0	1	0	2	0	1	1	0	1	0	1
144	2	2	32	2	12000	3	10	3	1	0	0	1	0	1	1	0	1	0	1	0	1	1	0	1	0	1
145	2	1	42	2	10000	3	6	4	0	1	0	0	0	1	1	0	1	0	1	0	1	1	0	1	0	1
146	2	2	32	1	8800	2	5	7	1	0	0	1	1	1	1	0	0	0	4	0	0	0	0	1	1	1
147	1	2	32	2	9000	2	5	6	0	0	0	1	1	1	1	0	0	0	4	0	0	0	0	1	1	1
148	1	2	32	1	8800	2	5	7	1	0	0	1	1	1	1	0	0	0	4	0	1	1	0	1	1	1
149	1	2	32	1	8800	3	5	6	0	0	0	1	1	1	1	0	0	0	4	0	1	1	0	1	1	1
150	1	2	32	1	8800	1	5	6	1	0	0	1	1	1	1	0	0	0	4	0	1	1	0	1	1	1
151	1	1	25	1	8000	1	5	4	1	0	0	0	0	0	0	0	0	0	4	0	1	0	0	1	0	1
152	1	1	25	1	8000	1	5	4	1	0	0	0	0	0	0	0	0	0	4	0	1	0	0	1	0	1
153	1	1	27	2	12000	1	5	4	1	0	1	0	0	0	0	0	0	0	4	0	1	0	0	1	0	1
154	1	1	25	2	9000	1	3	3	1	0	0	0	0	0	0	0	0	0	4	0	1	0	0	1	0	1
155	1	1	25	2	10000	1	4	4	1	1	0	0	0	0	0	0	0	0	4	0	1	0	0	1	0	1
156	1	1	30	2	8800	1	2	4	1	0	0	0	0	0	0	0	0	0	3	0	1	0	0	1	0	1
156	1	1	25	2	10000	1	4	4	1	1	1	0	0	0	0	0	0	0	2	0	1	0	0	1	0	1
158	1	1	25	2	10000	1	5	3	0	1	0	0	0	0	0	0	0	0	1	0	1	0	0	1	0	1
159	1	1	32	1	6500	1	3	2	0	0	0	0	0	0	0	0	0	0	1	0	1	0	0	1	0	1
160	2	2	25	2	10000	1	5	3	1	0	1	0	0	0	0	0	0	0	1	0	1	0	0	1	0	1
161	1	2	45	3	20000	2	6	5	0	0	0	1	1	1	1	1	1	0	2	1	0	0	0	1	1	1
162	1	1	50	3	15000	2	5	7	1	0	1	1	1	1	1	1	1	0	2	1	0	0	0	1	1	1
163	1	2	50	3	15000	3	6	3	1	0	1	1	1	1	1	1	1	0	2	1	0	0	0	1	1	1
164	1	2	45	3	15000	2	6	5	1	0	1	1	1	1	1	1	1	0	2	1	0	0	0	1	1	1
165	1	2	46	3	15000	1	8	3	1	1	0	1	1	1	1	1	1	0	2	1	0	0	1	1	1	0
166	1	2	37	2	12000	2	6	6	0	1	0	1	1	1	1	1	1	0	2	1	0	0	0	1	1	1
167	2	2	45	3	14000	2	6	5	0	0	0	1	1	1	1	1	1	0	2	1	0	0	0	1	1	1
168	2	2	40	3	14000	2	7	7	1	0	1	1	1	1	1	1	1	0	1	1	0	0	0	1	1	1
169	2	2	45	3	21000	2	7	5	1	0	1	1	1	1	1	1	1	1	2	1	0	0	0	1	1	1
170	2	2	50	3	20000	2	8	6	1	0	0	1	1	1	1	1	1	1	2	1	0	0	0	1	1	1
171	1	2	35	3	16000	2	7	5	1	0	0	1	1	1	1	1	1	0	2	0	0	0	1	1	0	0
172	2	1	35	3	16000	2	7	5	0	1	0	1	1	1	1	1	1	0	2	0	0	0	1	1	0	1
173	1	2	35	3	16000	2	6	4	0	0	0	0	1	1	1	1	1	1	2	0	0	0	1	1	0	1
174	2	2	45	3	21000	2	9	7	1	0	0	1	1	1	1	1	1	1	3	0	0	0	1	1	0	1
175	1	1	39	3	20000	2	5	5	1	0	0	1	1	1	1	1	1	1	3	0	0	0	1	1	0	1
176	2	2	35	3	16000	2	5	5	0	0	0	1	1	1	1	1	1	1	2	0	0	0	1	1	0	1
177	1	2	35	3	17000	3	5	5	1	0	0	1	1	1	1	1	1	1	2	0	0	0	1	1	0	1
178	1	2	37	3	15000	2	6	6	1	1	0	1	1	1	1	1	1	0	2	0	0	0	1	1	0	1
179	1	2	35	3	16000	2	5	6	0	0	0	1	1	1	1	1	1	0	2	0	0	0	1	1	0	1
180	2	2	35	3	15600	2	6	6	1	0	0	1	1	1	1	1	1	0	2	0	0	0	1	1	0	1
181	2	1	29	1	6600	1	2	1	0	0	0	0	0	0	0	1	0	0	4	0	1	1	0	0	0	1
182	2	1	29	1	6600	1	2	1	0	0	0	0	0	0	0	1	0	0	4	0	1	1	0	0	0	1
183	2	1	26	1	7000	1	2	1	0	0	0	0	0	0	0	1	0	0	4	0	1	1	0	1	0	1
184	2	1	25	1	6600	1	2	3	1	0	0	0	0	0	0	1	0	0	4	0	1	1	0	0	0	1
185	2	1	29	1	9000	1	5	1	0	0	0	0	0	0	0	1	0	0	4	0	1	1	0	0	0	1
186	2	1	29	1	6600	1	2	1	0	0	0	0	0	0	0	1	0	0	4	0	1	1	0	0	0	1
187	2	1	29	1	7000	1	3	1	0	1	0	0	0	0	0	1	0	0	4	0	1	1	0	1	0	1
188	2	1	29	2	10000	1	4	1	0	1	0	0	0	0	0	1	0	0	4	0	1	1	0	0	0	1
189	2	1	29	1	6500	1	2	1	0	0	1	0	0	0	0	1	0	0	4	0	1	1	0	1	0	1
190	2	2	29	1	7500	1	4	1	0	0	1	0	0	0	0	1	0	0	3	0	1	1	0	0	0	1
191	1	1	21	1	5500	1	3	3	0	0	0	0	0	1	0	0	0	0	1	0	1	0	0	0	0	1
192	1	1	28	2	10000	1	3	3	1	0	0	0	0	1	0	1	0	0	3	0	1	0	0	1	1	1
193	2	1	25	1	6500	1	3	1	0	0	0	0	0	0	0	0	0	0	2	0	1	0	0	1	1	1
194	1	2	25	2	10000	1	5	5	1	1	0	0	0	0	0	0	0	0	3	0	1	0	0	1	1	1
195	2	2	35	2	9000	2	2	4	1	0	0	1	0	0	0	0	0	0	2	0	1	0	0	0	0	1
196	1	1	25	2	10000	1	3	3	1	1	0	0	0	0	0	0	0	0	4	1	1	0	0	1	1	1
197	2	1	27	2	10000	2	5	2	0	1	1	0	0	0	0	0	0	0	4	0	0	0	0	0	1	0
198	1	1	25	1	8000	1	5	1	0	0	0	0	0	0	0	0	0	0	4	0	1	1	0	1	0	0
199	1	1	25	2	10000	2	5	6	1	0	0	1	0	0	0	0	0	0	2	0	1	1	0	1	1	0
200	1	1	21	1	6500	1	2	7	1	0	0	0	0	0	0	0	0	0	4	0	1	0	0	1	0	1
201	2	1	25	2	12000	1	5	3	1	0	0	0	0	0	0	0	0	0	4	0	1	0	0	1	1	1
202	2	1	32	2	12000	1	6	2	0	0	1	0	0	1	0	0	0	0	3	0	1	0	0	1	0	0
203	1	1	35	2	12000	1	5	6	1	0	0	1	0	0	0	0	0	0	1	0	1	0	0	1	0	0
204	1	1	32	1	6500	1	3	1	0	0	1	0	0	1	0	0	0	0	1	0	1	0	0	1	0	1
205	2	1	26	2	10000	1	3	10	1	0	1	0	0	1	0	1	1	0	4	0	1	1	0	1	0	1
206	2	1	25	1	7000	1	5	6	1	0	1	0	0	1	0	0	0	0	2	0	1	0	1	1	0	1
207	1	1	50	3	25000	2	8	9	1	0	1	1	1	1	1	1	1	0	2	1	0	0	1	1	1	1
208	2	2	45	2	25500	2	9	5	0	0	1	1	1	1	1	1	1	0	3	1	0	0	1	1	1	1
209	2	1	50	3	27000	2	15	7	1	1	1	1	1	1	1	1	1	0	2	1	0	0	1	1	1	1
210	2	2	43	3	25000	2	7	7	0	0	1	1	1	1	1	1	1	0	1	0	0	0	0	1	1	1
211	1	2	25	2	10000	2	5	3	0	0	1	0	0	1	0	0	0	0	1	0	1	0	0	1	0	1
212	2	1	42	3	15000	2	8	5	0	0	1	1	1	1	1	1	1	0	2	1	0	0	0	1	1	1
213	1	1	35	2	9800	1	3	10	1	0	1	1	1	1	1	1	1	0	4	1	0	0	1	1	0	1
214	2	2	44	2	10000	1	3	3	1	0	1	1	1	1	1	1	1	0	3	1	0	0	1	1	1	1
215	2	2	38	2	12000	2	9	5	1	1	0	1	1	1	1	1	1	0	3	1	0	0	1	1	0	1
216	1	2	35	2	10000	2	5	5	0	1	0	1	1	1	1	1	1	0	4	1	0	0	1	1	1	1
217	1	2	35	2	12000	2	5	3	1	0	0	1	1	1	1	1	1	0	1	1	0	0	1	1	1	1
218	2	2	45	3	25000	3	13	4	1	0	1	1	1	1	1	1	1	0	2	1	0	0	1	1	1	1
219	1	1	45	3	20000	2	9	6	0	0	0	1	1	1	1	1	1	0	3	1	0	0	1	1	1	1
220	2	2	38	2	13000	2	10	7	1	0	1	1	1	1	1	1	1	0	3	1	0	0	1	1	1	1
221	1	1	37	3	15000	2	6	3	1	0	0	1	1	1	1	1	1	0	3	1	0	0	0	1	1	1
222	2	2	36	2	13000	2	7	5	0	0	0	1	1	1	1	1	1	0	2	1	0	0	1	1	1	1
223	1	2	45	3	20000	2	10	7	1	0	0	1	1	1	1	1	1	0	4	1	0	0	0	0	1	1
224	2	2	35	2	12000	1	5	3	1	0	1	1	1	1	1	1	1	0	2	0	0	0	1	1	1	1
225	1	2	37	2	13000	2	7	6	1	0	1	1	1	1	1	1	1	0	2	1	0	0	1	1	1	1
226	1	2	45	3	25000	2	10	7	0	0	1	1	1	1	1	1	1	0	2	1	0	0	1	1	1	1
227	2	2	39	2	12000	2	7	4	1	0	0	0	1	1	1	1	1	0	3	1	0	0	1	1	1	1
228	1	2	35	2	13333	2	5	5	1	0	1	1	1	1	1	1	1	0	2	1	0	0	1	1	1	1
229	2	2	45	3	20000	2	10	7	1	0	0	1	1	1	1	1	1	0	2	1	0	0	1	1	1	1
230	1	2	39	3	15000	2	9	8	1	0	1	1	1	1	1	1	1	0	4	1	0	0	0	1	1	1
231	1	2	35	2	13000	2	6	7	0	0	0	1	1	1	1	1	1	0	1	1	0	0	1	1	1	1
232	1	2	37	3	17000	2	7	5	1	1	0	1	1	1	1	1	1	0	1	1	0	0	1	1	1	1
233	1	1	45	3	25000	2	10	7	1	0	0	0	1	1	1	1	1	0	2	1	0	0	1	1	1	1
234	1	2	35	1	8000	2	5	4	1	0	0	1	1	1	1	1	1	0	4	1	0	0	0	1	1	1
235	1	2	37	3	13000	2	7	5	1	0	0	1	1	1	1	1	1	0	2	1	0	0	0	0	1	1
236	1	2	40	3	20000	2	14	7	0	0	1	1	1	1	1	1	1	0	2	1	0	0	0	1	1	1
237	2	2	36	2	12000	2	10	5	1	0	0	0	1	1	1	1	1	0	1	1	0	0	1	1	1	1
238	1	2	35	1	8800	2	5	3	1	0	0	1	1	1	1	1	1	0	3	1	0	0	1	1	1	1
239	1	2	45	3	20000	2	10	8	1	1	0	1	1	1	1	1	1	0	3	1	0	0	1	1	1	1
240	1	2	40	3	25000	2	12	10	1	0	0	1	1	1	1	1	1	0	2	1	0	0	1	1	1	1
241	1	2	35	2	12000	2	6	6	1	0	0	1	1	1	1	1	1	0	3	1	0	0	1	1	1	1
242	1	2	38	2	13000	2	10	4	1	1	1	1	1	1	1	1	1	0	2	1	0	0	1	1	1	1
243	2	1	45	3	21000	2	12	5	1	0	0	1	1	1	1	1	1	0	2	1	0	0	1	1	1	1
244	1	2	35	2	12000	2	10	3	1	0	0	1	1	1	1	1	1	0	3	1	0	0	1	1	1	1
245	1	2	43	2	12000	2	6	5	0	0	0	1	1	1	1	1	1	0	2	1	0	0	1	1	1	1
246	1	1	49	3	20000	2	12	7	1	0	0	1	1	1	1	1	1	0	4	1	0	0	1	1	1	1
247	1	2	45	3	17000	2	15	5	1	0	0	1	1	1	1	1	1	0	2	1	0	0	1	1	1	1
248	1	2	50	3	25000	2	13	8	1	0	0	1	1	1	1	1	1	0	3	1	0	0	1	1	1	1
249	1	2	47	2	13000	2	8	5	1	0	0	1	1	1	1	1	1	0	4	1	0	0	1	1	1	1
250	1	2	37	1	6000	2	6	4	0	0	0	1	1	1	1	1	1	0	3	1	0	0	1	1	1	1
251	1	2	25	1	5000	2	7	3	1	0	0	1	1	1	1	1	1	0	1	1	0	0	1	1	1	1
252	1	2	45	3	24000	2	12	5	0	0	0	1	1	1	1	1	1	0	4	1	0	0	1	1	1	1
253	1	2	37	2	12000	2	8	4	1	0	0	1	1	1	1	1	1	0	3	1	0	0	1	1	1	1
254	1	1	50	3	25000	2	13	7	1	0	0	1	1	1	1	1	1	0	2	1	0	0	1	1	1	1
255	1	1	39	1	6500	2	10	3	1	1	0	1	1	1	1	1	1	0	3	1	0	0	1	1	1	1
256	1	1	35	2	12000	2	7	4	1	1	0	1	1	1	1	1	1	1	4	1	0	0	1	1	1	1
257	1	2	36	1	8000	3	9	5	0	1	0	1	1	1	1	1	1	0	2	1	0	0	1	1	1	1
258	2	2	37	3	15000	2	13	5	1	0	0	1	1	1	1	1	1	1	4	1	0	0	1	1	1	1
259	1	2	45	3	18000	2	13	5	1	0	1	1	1	1	1	1	1	1	2	1	0	0	1	1	1	1
260	2	2	39	2	13000	2	12	5	0	0	0	1	1	1	1	1	1	1	2	1	0	0	1	1	1	1
261	1	2	35	2	13000	3	10	3	0	1	0	1	1	1	1	1	1	1	3	1	0	0	1	1	1	1
262	2	1	50	3	25000	4	13	7	0	0	0	1	1	1	1	1	1	0	2	1	0	0	1	1	1	1
263	1	2	47	2	19000	2	13	3	1	0	0	1	1	1	1	1	1	0	2	1	0	0	1	1	1	1
264	2	2	45	2	12000	2	8	4	1	0	0	1	1	1	1	1	1	0	2	1	0	0	1	1	1	1
265	1	2	37	2	12000	2	10	3	1	0	0	1	1	1	1	1	1	0	2	1	0	0	0	0	1	1
266	2	2	36	1	5000	2	12	5	0	0	0	1	1	1	1	1	1	0	4	1	0	0	1	0	1	1
267	1	1	53	3	25000	2	13	6	1	0	0	1	1	1	1	1	1	0	3	1	0	0	1	1	1	1
268	2	2	34	2	11500	2	8	3	1	0	1	1	1	1	1	1	1	1	2	1	0	0	1	1	1	1
269	1	2	35	2	12000	2	5	3	0	0	0	1	1	1	1	1	1	1	2	1	0	0	1	1	1	1
270	2	2	38	3	13000	2	10	2	0	1	0	1	1	1	1	1	1	0	4	1	0	0	0	0	1	1
271	1	1	25	1	6500	1	2	2	0	1	0	0	0	1	0	0	0	0	1	0	1	0	0	0	0	1
272	2	1	22	1	5000	1	4	3	0	0	0	0	0	1	0	0	0	0	2	0	1	0	0	1	0	1
273	1	1	25	1	8000	1	7	1	0	0	0	0	0	1	0	0	0	0	2	1	0	0	1	1	0	1
274	2	1	27	1	6500	1	3	1	0	0	0	0	0	1	0	0	0	0	2	0	1	0	0	1	0	1
275	1	1	32	2	9800	2	3	3	1	0	0	0	0	1	0	0	0	0	2	0	1	0	0	1	0	1
276	2	2	31	2	9500	3	2	2	0	0	1	0	0	1	0	0	0	0	3	0	1	0	0	1	0	1
277	1	1	29	2	9000	1	5	1	0	0	0	0	0	1	0	0	0	0	2	0	1	0	0	1	0	1
278	2	2	28	2	9000	1	5	3	0	0	0	0	0	1	0	0	0	0	2	0	1	0	0	1	0	1
279	2	2	28	2	11000	2	5	3	1	1	1	0	0	1	0	0	0	0	2	0	1	0	0	1	0	1
280	2	1	25	2	10000	1	5	1	0	0	0	0	0	1	0	0	0	0	2	0	1	0	0	1	0	1
281	2	1	25	1	8000	1	5	1	0	0	0	0	0	1	0	0	0	0	1	0	0	1	0	0	0	1
282	2	1	25	2	10000	1	4	1	0	0	0	0	0	1	0	0	0	0	1	1	0	1	0	1	0	1
283	2	2	29	3	15000	2	5	4	1	0	1	0	0	1	0	0	0	0	1	0	1	0	0	1	0	1
284	2	1	25	2	11000	1	5	1	0	0	0	0	0	1	0	0	0	0	2	0	1	0	0	1	0	1
285	2	1	30	2	10000	2	5	3	1	0	0	0	0	1	0	0	0	0	1	0	1	0	0	0	0	1
286	2	1	32	3	16000	2	5	2	0	1	1	0	0	1	0	0	0	0	2	0	1	0	0	0	0	1
287	2	1	30	2	12000	2	5	3	0	0	0	0	0	1	0	0	0	0	4	0	1	0	0	0	0	1
288	2	2	25	1	6500	1	3	1	0	0	1	0	0	1	0	0	0	0	1	0	1	0	0	0	0	1
289	2	1	25	2	10000	2	5	2	0	0	0	0	0	1	0	0	0	0	2	0	1	0	0	0	0	1
290	2	1	25	2	12000	2	6	3	1	0	0	0	0	1	0	0	0	0	2	0	1	0	0	0	0	1
291	2	1	32	2	10000	2	3	2	0	1	0	0	0	1	0	0	0	0	1	0	1	0	0	0	0	1
292	2	1	25	1	6500	1	3	1	0	0	0	0	0	1	0	0	0	0	1	0	1	1	0	0	0	1
293	2	1	27	1	6000	1	3	1	0	0	0	0	0	1	0	0	0	0	2	0	1	1	0	0	0	1
294	2	1	27	2	10000	1	3	1	0	0	1	0	0	0	1	0	1	0	2	0	1	0	0	1	0	1
295	2	1	28	2	12000	2	5	5	1	0	1	0	0	1	0	0	0	0	2	0	1	0	0	1	0	1
296	2	2	29	2	12500	1	5	1	0	0	0	0	0	1	0	0	0	0	2	0	1	0	0	1	0	1
297	2	1	25	2	10000	1	4	1	0	0	0	0	0	1	0	0	0	0	2	0	1	0	0	0	0	0
298	2	1	26	1	6500	1	3	1	0	0	0	0	0	1	0	0	0	0	1	0	1	0	0	0	0	1
299	2	2	25	2	12000	2	5	2	0	1	0	0	0	1	0	0	0	0	1	1	0	0	0	1	0	1
300	2	1	24	1	6600	1	3	1	0	0	0	0	0	1	0	0	0	0	1	0	1	0	0	1	0	1
301	2	1	31	2	10000	1	3	1	0	0	0	1	0	1	0	0	0	1	2	0	1	0	0	0	0	1
302	2	1	27	2	12000	2	5	3	0	1	1	1	0	1	0	0	0	0	2	0	1	0	0	0	0	1
303	2	1	29	1	6500	1	5	1	0	0	0	0	0	1	0	0	0	0	2	0	1	0	0	0	0	1
304	2	1	25	2	11000	1	3	2	0	0	0	0	0	1	0	0	0	0	2	0	1	0	0	0	0	1
305	2	1	25	2	10000	1	3	1	0	0	0	0	0	1	0	0	0	0	2	0	1	0	0	0	0	1
306	2	1	27	2	12000	1	3	5	1	1	0	0	0	1	0	0	0	0	2	0	1	0	0	1	0	1
307	2	1	30	2	12000	2	3	3	1	0	0	0	0	1	0	0	0	0	4	0	1	1	0	0	0	1
308	2	2	25	2	12000	1	3	1	0	0	0	1	0	1	0	0	0	0	2	0	1	1	0	1	0	1
309	2	2	28	3	15000	1	3	1	0	0	0	0	0	1	0	0	0	0	2	0	1	1	0	0	0	1
310	2	1	27	2	12000	2	5	3	1	0	0	0	0	1	0	0	0	0	2	0	1	1	0	0	0	0
311	2	1	29	3	13000	2	4	2	0	0	0	0	0	1	0	0	0	0	2	0	1	1	0	0	0	1
312	2	1	26	1	6500	1	3	1	0	0	0	0	0	1	0	0	0	0	3	0	1	0	0	1	0	0
313	2	1	25	2	10000	1	4	1	0	0	0	0	0	1	0	0	0	0	2	0	1	1	0	0	0	0
314	2	1	27	2	10000	1	3	1	0	0	0	0	0	1	0	0	0	0	2	0	1	1	0	0	0	0
315	2	1	30	1	6500	2	4	4	1	0	0	0	0	1	0	0	1	0	4	0	1	1	0	1	0	1
316	2	1	27	1	6500	1	3	1	0	0	0	0	0	1	0	1	1	0	2	0	1	0	0	0	0	0
317	2	2	27	2	11500	1	4	1	0	0	0	0	0	1	0	0	0	0	2	0	1	0	0	1	0	0
318	2	1	25	2	9800	1	3	1	0	0	0	0	0	1	0	0	1	0	2	0	1	0	0	0	0	0
319	2	1	32	2	12000	2	5	3	1	0	0	0	0	1	0	0	0	0	4	0	1	1	0	0	0	1
320	2	1	26	2	9800	1	2	1	0	0	0	1	0	1	0	0	0	0	1	0	1	0	0	1	0	1
321	2	2	27	2	12000	1	4	5	1	0	0	0	0	1	0	0	0	0	2	0	1	0	0	0	0	0
322	2	1	33	2	12000	1	3	2	0	0	1	0	0	1	0	0	0	0	2	0	1	0	0	1	0	0
323	2	1	26	2	11000	1	3	1	0	0	0	0	0	1	0	1	0	0	1	0	1	0	0	0	0	1
324	2	1	25	1	6500	1	2	1	0	0	0	0	0	1	0	0	1	0	1	0	1	0	1	0	0	0
325	1	1	33	2	12000	1	4	2	1	0	0	0	0	1	0	0	0	0	2	0	1	0	0	1	0	1
326	2	1	29	3	14500	1	3	1	0	0	0	0	0	1	0	0	0	1	2	0	1	0	1	1	0	1
327	1	1	23	2	10000	1	2	1	0	0	0	0	0	1	0	0	0	1	2	0	1	0	0	1	0	1
328	2	1	27	3	15000	1	4	1	0	0	1	0	0	1	0	0	0	0	3	0	1	0	0	0	0	0
329	1	1	29	2	11000	1	3	5	1	0	0	0	0	1	0	0	0	1	2	0	1	0	0	0	0	1
330	1	1	28	2	10000	1	2	1	0	1	0	0	0	1	0	1	0	0	4	0	1	0	0	0	0	1
331	1	1	28	2	11500	1	3	3	1	1	0	0	0	1	0	0	0	0	3	0	1	0	0	0	0	1
332	1	1	29	2	10000	2	2	5	0	0	0	0	0	1	0	0	0	0	3	0	1	0	0	1	0	0
333	1	2	33	3	15000	2	5	4	0	0	1	0	0	1	0	0	0	0	4	0	1	0	0	1	0	1
334	1	1	35	1	9000	2	5	3	0	0	0	1	0	1	0	1	0	0	2	0	1	0	0	0	0	1
335	1	1	22	1	6500	1	2	1	0	1	0	0	0	1	0	0	0	0	2	0	1	0	0	0	0	1
336	1	2	31	2	12000	2	3	6	1	0	0	0	0	1	0	0	0	0	2	0	1	0	0	0	0	1
337	1	1	45	3	15000	2	12	6	0	0	0	1	1	1	1	1	1	0	3	1	0	1	0	1	1	1
338	2	1	49	3	15000	2	12	5	0	0	0	1	1	1	1	1	1	0	3	1	0	0	1	1	1	1
339	2	2	29	2	13500	2	10	10	1	0	0	0	1	1	1	1	1	0	3	0	1	1	0	0	1	1
340	2	2	35	1	8000	2	4	3	1	0	0	0	1	1	1	0	0	0	1	0	1	0	0	1	0	1
341	2	1	30	3	15000	2	13	3	1	0	0	0	0	1	0	0	0	0	2	0	0	1	0	0	0	1
342	2	1	25	2	9800	1	2	1	0	0	0	0	0	1	0	0	0	0	4	1	0	1	0	0	0	1
343	2	2	22	1	6500	1	1	1	0	0	0	0	0	1	0	0	0	0	2	0	1	0	0	0	0	1
344	2	1	21	1	6000	1	2	1	0	0	0	0	0	1	0	0	0	0	2	0	1	0	0	0	0	0
345	2	1	26	1	5000	1	3	1	0	0	0	0	0	1	0	0	0	0	2	0	0	0	0	0	0	1
346	2	2	30	2	10000	2	3	2	0	0	0	0	0	1	0	0	0	0	4	0	1	0	1	1	0	1
347	2	1	25	2	10000	1	3	1	0	1	0	0	0	1	0	0	0	0	2	0	1	0	0	0	0	1
348	2	2	50	3	16000	2	13	6	1	0	1	1	1	1	1	1	1	0	4	1	0	1	0	1	1	1
349	2	1	25	2	10000	1	3	1	0	0	0	0	0	1	0	0	0	0	2	0	1	0	0	0	0	1
350	2	1	25	1	5500	1	1	1	0	0	0	0	0	1	0	0	0	0	2	0	1	0	0	1	0	1
351	2	2	25	2	10000	1	3	1	0	0	0	0	0	1	0	1	0	0	2	0	1	0	0	0	0	1
352	2	1	46	3	15000	2	9	5	1	0	0	1	1	1	1	1	1	0	4	1	0	0	1	1	1	1
353	2	1	25	2	10000	1	3	1	0	0	0	0	0	1	0	1	0	0	2	0	1	0	0	0	0	0
354	2	2	25	3	15000	1	3	1	0	0	0	0	0	1	0	0	1	0	4	0	1	0	0	0	0	0
355	2	1	50	3	15000	2	13	5	1	0	0	1	1	1	1	1	1	0	3	1	0	0	1	1	1	1
356	2	2	49	3	13500	2	6	5	1	0	0	1	1	1	1	1	1	0	4	1	0	0	1	1	1	1
357	1	1	47	3	16000	2	8	6	1	1	0	1	1	1	1	1	1	0	4	1	0	0	1	1	1	1
358	2	2	45	3	13500	2	10	5	1	0	0	1	1	1	1	1	1	0	4	1	0	0	1	1	1	1
359	2	1	55	3	21000	2	15	7	1	1	0	1	1	1	1	1	0	0	4	1	0	0	0	0	1	1
360	2	2	45	3	15000	2	11	4	0	0	0	1	1	1	1	1	0	0	3	1	0	0	1	1	1	1
361	2	1	25	1	6500	1	2	1	0	0	0	0	0	1	0	1	0	0	2	0	1	0	0	0	0	0
362	2	2	25	2	10000	1	3	1	0	0	0	0	0	1	0	1	1	0	4	0	1	0	1	1	0	0
363	2	1	47	3	15000	2	13	5	1	0	1	1	1	1	1	1	1	0	2	1	0	0	1	1	1	1
364	2	2	47	3	15000	2	7	4	1	0	0	1	1	1	1	1	0	0	4	1	0	0	1	1	1	1
365	2	1	25	2	8800	1	1	1	0	1	0	1	0	1	0	1	0	0	4	0	1	0	0	0	0	0
366	2	2	38	1	9000	2	4	3	0	0	1	1	1	1	1	1	1	0	4	1	0	0	1	1	1	1
367	2	1	43	3	13500	2	4	6	1	0	1	1	1	1	1	0	0	0	2	1	0	0	1	1	1	1
368	2	2	23	2	9800	1	2	1	0	0	1	1	0	1	0	0	0	0	4	0	1	0	0	1	0	0
369	2	1	25	2	10000	1	3	1	0	0	0	0	0	1	0	0	0	0	3	0	1	0	0	0	0	0
370	2	2	27	1	6500	2	3	3	1	0	0	1	1	1	1	0	0	0	2	0	1	0	0	1	0	0
371	2	1	23	2	10000	1	1	1	0	0	0	0	0	0	0	0	0	0	4	0	1	0	0	0	0	0
372	2	2	36	2	12500	2	6	5	1	1	1	1	1	1	1	0	0	0	3	1	0	0	1	1	1	1
373	2	1	49	3	17000	2	13	7	1	0	0	1	1	1	1	1	1	0	2	1	0	0	1	1	1	1
374	2	2	25	2	10000	2	2	2	0	0	0	0	0	0	0	0	0	0	4	0	1	0	0	1	0	0
375	2	1	45	2	12500	2	6	4	1	0	1	1	1	1	1	0	0	0	3	1	0	0	1	1	1	1
376	2	2	28	2	12000	2	5	3	1	0	0	0	0	0	0	0	0	0	4	0	1	0	0	0	0	0
377	2	1	46	2	13000	2	5	5	0	1	0	1	1	1	1	1	1	0	4	1	0	0	0	1	1	1
378	2	2	27	2	10000	1	3	1	0	1	0	0	0	1	0	0	0	0	4	0	1	0	0	1	0	0
379	2	1	29	2	11000	2	3	3	0	0	0	0	0	0	0	0	0	0	3	0	1	0	0	1	0	0
380	2	2	25	1	6000	1	3	1	0	0	0	1	0	0	0	0	0	0	4	0	1	1	0	0	0	0
381	2	1	25	2	10000	1	3	1	0	0	0	0	0	0	0	0	0	0	2	0	1	0	1	1	0	0
382	2	2	26	2	9800	1	3	5	1	0	1	0	0	0	0	0	0	0	4	0	1	0	0	1	0	0
383	2	1	37	2	10000	2	4	3	1	0	1	1	1	1	1	1	1	0	4	1	0	0	1	1	1	1
384	2	2	39	2	10000	2	4	6	1	0	1	1	1	1	1	1	0	0	4	1	0	0	1	1	1	1
385	2	1	27	2	9800	1	3	1	0	0	0	0	0	0	0	0	0	0	4	0	1	0	0	1	0	0
386	2	2	30	2	9800	2	3	4	1	0	1	0	0	1	0	0	0	0	3	0	1	0	0	1	0	0
387	2	1	45	3	20000	2	15	8	1	1	0	1	1	1	1	1	1	0	2	1	0	0	0	1	1	1
388	2	2	45	3	20000	2	15	7	1	0	0	1	1	1	1	1	1	0	3	1	0	0	1	1	1	1
389	2	1	47	3	20000	2	15	5	0	0	1	1	1	1	1	1	1	0	2	1	0	0	1	1	1	1
390	1	2	25	2	9000	2	3	2	1	0	0	0	0	1	0	0	0	0	4	0	1	0	0	0	0	0
391	1	1	27	1	5000	1	3	1	0	0	0	0	0	1	0	1	0	0	3	0	1	0	0	0	0	1
392	1	2	31	2	9800	2	2	2	1	0	0	0	0	1	0	1	0	1	2	0	1	0	1	1	0	0
393	1	1	27	2	11000	2	4	3	1	0	0	0	0	1	0	1	0	1	4	0	1	0	0	1	0	0
394	1	2	31	2	12000	2	4	2	0	0	0	0	0	1	0	1	0	1	4	0	1	0	0	1	0	0
395	1	1	26	3	13000	2	4	3	1	0	0	0	0	1	0	1	0	1	2	0	1	0	0	0	0	0
396	1	2	25	2	10000	2	2	2	1	0	0	0	0	1	0	0	0	1	4	0	1	0	0	0	0	0
397	1	1	45	3	17000	2	13	5	0	0	0	0	1	1	1	1	1	1	4	1	0	0	1	1	0	0
398	1	2	25	2	10000	1	2	1	0	0	0	1	0	1	0	1	0	0	4	0	1	0	0	0	0	0
399	1	1	25	2	11000	1	3	1	0	0	0	1	0	1	0	1	0	0	4	0	1	0	0	0	0	0
400	1	2	38	1	5500	3	10	3	1	0	0	1	1	1	1	1	1	0	4	1	0	0	0	1	1	1
401	1	1	25	1	6500	1	2	1	0	0	0	0	0	1	0	1	1	0	4	0	1	0	1	1	0	0
402	1	2	25	1	6500	1	4	1	0	0	0	0	0	1	0	0	0	0	3	0	0	0	0	0	0	0
403	1	2	31	3	13180	2	3	4	0	0	0	0	0	1	1	0	0	0	2	1	0	0	0	0	1	1
404	1	1	33	2	9881	1	1	3	1	0	0	1	1	1	1	1	1	0	2	0	1	1	0	1	1	1
405	2	1	63	3	15000	1	3	4	0	0	0	1	0	1	1	0	0	0	2	0	1	1	0	0	0	0
406	1	2	35	2	13000	3	4	5	1	0	0	0	0	1	0	1	1	0	2	0	1	1	0	1	1	0
407	1	1	34	3	20000	2	14	4	1	1	0	1	0	0	0	1	0	0	2	0	1	1	0	1	1	1
408	1	1	27	2	12300	2	6	4	1	1	0	0	1	1	1	1	1	0	3	0	0	0	0	0	1	1
409	2	2	32	1	6500	2	12	5	1	0	0	1	0	1	1	1	0	1	3	1	1	0	1	1	1	1
410	2	2	28	2	12310	2	6	4	0	0	0	0	1	1	1	1	0	0	3	0	1	1	0	1	1	1
411	1	1	55	3	23000	2	22	6	0	0	0	1	1	0	1	0	0	0	2	0	0	1	0	1	1	1
412	1	2	28	3	16000	1	5	4	1	0	0	1	1	0	1	1	0	1	4	0	1	1	0	1	1	1
413	1	1	29	2	10985	2	4	3	0	0	0	0	1	0	0	0	0	0	2	0	0	0	0	1	0	1
